# Supplementary material for: Duplex Real-Time PCR Assays for the Simultaneous Detection and Quantification of Botryosphaeriaceae Species Causing Canker Diseases in Woody Crops
Source: Plants (Basel). 2023 Jun 2;12(11):2205. doi: 10.3390/plants12112205 (PMC10255876; doi:10.3390/plants12112205)
Supplement: Supplementary file 1 [file plants-12-02205-s001.zip]

Archive with 1 entries (1 files):
- plants-2333406-supplementary.pdf
